# Supplementary material for: Potential Vaccine or Antimicrobial Reagents: Simple Systems for Producing Lambda Display Particles (LDP) and Sheathed Lambda DNA Vaccine Particles (LDNAP)
Source: Viruses. 2025 Oct 22;17(11):1406. doi: 10.3390/v17111406 (PMC12656833; doi:10.3390/v17111406)
Supplement: Supplementary file 1 [file viruses-17-01406-s001.zip]

Archive with 1 entries (1 files):
- viruses-3766021-supplementary.pdf
